# Supplementary material for: Horseradish Essential Oil as a Promising Anti-Algal Product for Prevention of Phytoplankton Proliferation and Biofouling
Source: Plants (Basel). 2021 Jul 28;10(8):1550. doi: 10.3390/plants10081550 (PMC8400301; doi:10.3390/plants10081550)
Supplement: Supplementary file 1 [file plants-10-01550-s001.zip]

Archive with 1 entries (1 files):
- plants-1318339-supplementary.pdf
